# Supplementary material for: Exercise Training Differentially Affects Skeletal Muscle Mitochondria in Rats with Inherited High or Low Exercise Capacity
Source: Cells. 2024 Feb 24;13(5):393. doi: 10.3390/cells13050393 (PMC10931189; doi:10.3390/cells13050393)
Supplement: Supplementary file 1 [file cells-13-00393-s001.zip]

Archive with 1 entries (1 files):
- cells-2828720-supplementary.pdf
